# Supplementary material for: Dependence of Creep Strain and Fatigue Behavior on Surface Characteristics of Resistive Strain Gauges
Source: Micromachines (Basel). 2022 Feb 26;13(3):379. doi: 10.3390/mi13030379 (PMC8955004; doi:10.3390/mi13030379)
Supplement: Supplementary file 1 [file micromachines-13-00379-s001.zip]

Archive with 1 entries (1 files):
- micromachines-1560926-supplementary.pdf
